# Supplementary material for: Volatile Organic Compounds (VOCs) of Endophytic Fungi Growing on Extracts of the Host, Horseradish (Armoracia rusticana)
Source: Metabolites. 2020 Nov 8;10(11):451. doi: 10.3390/metabo10110451 (PMC7695154; doi:10.3390/metabo10110451)
Supplement: Supplementary file 1 [file metabolites-10-00451-s001.zip]

Archive with 4 entries (4 files):
- Supplementary table 1.pdf
- Supplementary table 2.pdf
- Supplementary table 3.pdf
- Supplementery Material 1.pdf
